# Supplementary material for: Hemolysis of Human Erythrocytes by Argovit™ AgNPs from Healthy and Diabetic Donors: An In Vitro Study
Source: Materials (Basel). 2021 May 24;14(11):2792. doi: 10.3390/ma14112792 (PMC8197390; doi:10.3390/ma14112792)
Supplement: Supplementary file 1 [file materials-14-02792-s001.zip]

Archive with 1 entries (1 files):
- materials-1203895-supplementary.xlsx
