# Supplementary material for: Hemolysis of Human Erythrocytes by Argovit™ AgNPs from Healthy and Diabetic Donors: An In Vitro Study
Source: Materials (Basel). 2021 May 24;14(11):2792. doi: 10.3390/ma14112792 (PMC8197390; doi:10.3390/ma14112792)
Supplement: Supplementary file 1 [file materials-14-02792-s001.zip › materials-1203895-supplementary.xlsx]

## Sheet: Book of hemolysis 18102020
		STATISTICAL ANALYSIS (STATISTICA BOOK OF HEMOLYSIS 18 10 2020)
Tested Agent	Erythrocyte type	Concentration	% H	SEM							*p ≤ 0.05, **p ≤ 0.01, ***p ≤ 0.001,
AgNPs	Diab.	0	0.210819	0.291026		Effect	Univariate Results for Each DV (Hemolysis ) Sigma-restricted parameterization Effective hypothesis decomposition
AgNPs	Diab.	12	2.21073	0.390567			Degr. of	Hemolysis, %	Hemolysis, %	Hemolysis, %	Hemolysis, %
AgNPs	Diab.	24	4.24617	1.13415		Intercept	1	908194	908194	11655	0
AgNPs	Diab.	48	91.8838	2.83879		Tested Agent	1	422.047	422.047	5.41618	0.0209935
AgNPs	Diab.	72	88.2765	5.91075		Erythrocyte type	1	980.929	980.929	12.5884	0.000487901
AgNPs	Diab.	96	92.6028	2.73603		Concentration	5	385002	77000.4	988.155	0
AgNPs	Diab.	120	82.6447	3.48039		Tested Agent*Erythrocyte type	1	21.3298	21.3298	0.273728	0.601445
AgNPs	Diab.	Triton	99.7892	0.291026		Tested Agent*Concentration	5	5576.79	1115.36	14.3135	6.57818e-12
AgNPs	Healthy	0	0.24966	0.281694		Erythrocyte type*Concentration	5	936.703	187.341	2.40416	0.0383807
AgNPs	Healthy	12	1.9665	0.230361		Tested Agent*Erythrocyte type*Concentration	5	424.97	84.9939	1.09074	0.366859	§p ≤ 0.001
AgNPs	Healthy	24	-0.243395	0.126147		Error	192	14961.3	77.9234			p ≤ 0.001
AgNPs	Healthy	48	74.5985	5.6242		Total	215	408326
AgNPs	Healthy	72	85.1752	3.72858
AgNPs	Healthy	96	94.2743	1.19159			SS	Degr. of	MS	F	p
AgNPs	Healthy	120	80.6008	1.53615		Intercept	1.00826e+06	1	1.00826e+06	18231.5	0
AgNPs	Healthy	Triton	99.7503	0.281694		Tested Agent	2490.81	1	2490.81	45.0389	1.2275e-10
AgNO3	Diab.	0	0.210819	0.291026		Erythrocyte type	593.739	1	593.739	10.736	0.00119539
AgNO3	Diab.	12	1.64488	0.392711		Concentration	538159	7	76879.9	1390.15	0
AgNO3	Diab.	24	17.7825	3.81165		Tested Agent*Erythrocyte type	7.36915	1	7.36915	0.133249	0.715387
AgNO3	Diab.	48	105.578	4.28387		Tested Agent*Concentration	4716.17	7	673.739	12.1826	1.95288e-13
AgNO3	Diab.	72	105.221	2.10218		Erythrocyte type,*Concentration	1070.16	7	152.88	2.76439	0.00871451
AgNO3	Diab.	96	91.5448	3.45404		Tested Agent*Erythrocyte type,*Concentration	388.337	7	55.4767	1.00313	0.429426
AgNO3	Diab.	120	85.3244	2.30569		Error	14213	257	55.3035
AgNO3	Diab.	Triton	98.9831	0.0457445
AgNO3	Healthy	0	0.24966	0.281694
AgNO3	Healthy	12	2.3426	0.224422
AgNO3	Healthy	24	13.643	1.8594
AgNO3	Healthy	48	100.374	3.04077
AgNO3	Healthy	72	97.5109	2.47579
AgNO3	Healthy	96	91.4127	1.86219
AgNO3	Healthy	120	81.1964	2.53723
AgNO3	Healthy	Triton	99.1445	0.0613306

## Sheet: Tukey
	Tukey statistics (Hemolysis)
			Tested Agent		AgNPs	AgNPs	AgNPs	AgNPs	AgNPs	AgNPs	AgNPs	AgNPs	AgNPs	AgNPs	AgNPs	AgNPs	AgNPs	AgNPs	AgNPs	AgNPs	AgNO3	AgNO3	AgNO3	AgNO3	AgNO3	AgNO3	AgNO3	AgNO3	AgNO3	AgNO3	AgNO3	AgNO3	AgNO3	AgNO3	AgNO3	AgNO3
			Erythrocyte type		Diab.	Diab.	Diab.	Diab.	Diab.	Diab.	Diab.	Diab.	Healthy	Healthy	Healthy	Healthy	Healthy	Healthy	Healthy	Healthy	Diab.	Diab.	Diab.	Diab.	Diab.	Diab.	Diab.	Diab.	Healthy	Healthy	Healthy	Healthy	Healthy	Healthy	Healthy	Healthy
			Conc.		PBS	12	24	48	72	96	120	Triton X-100	PBS	12	24	48	72	96	120	Triton X-100	PBS	12	24	48	72	96	120	Triton X-100	PBS	12	24	48	72	96	120	Triton X-100
					1	2	3	4	5	6	7	8	9	10	11	12	13	14	15	16	17	18	19	20	21	22	23	24	25	26	27	28	29	30	31	32
	Tested Agent	Erythrocyte type	Conc.		{1}	{2}	{3}	{4}	{5}	{6}	{7}	{8}	{9}	{10}	{11}	{12}	{13}	{14}	{15}	{16}	{17}	{18}	{19}	{20}	{21}	{22}	{23}	{24}	{25}	{26}	{27}	{28}	{29}	{30}	{31}	{32}
1	AgNPs	Diab.	PBS			1	1	2.80469e-05	2.80469e-05	2.80469e-05	2.80469e-05	2.80469e-05	1	1	1	2.80469e-05	2.80469e-05	2.80469e-05	2.80469e-05	2.80469e-05	1	1	0.00026497	2.80469e-05	2.80469e-05	2.80469e-05	2.80469e-05	2.80469e-05	1	1	0.041855	2.80469e-05	2.80469e-05	2.80469e-05	2.80469e-05	2.80469e-05
2	AgNPs	Diab.	12		1		1	2.80469e-05	2.80469e-05	2.80469e-05	2.80469e-05	2.80469e-05	1	1	1	2.80469e-05	2.80469e-05	2.80469e-05	2.80469e-05	2.80469e-05	1	1	0.00373586	2.80469e-05	2.80469e-05	2.80469e-05	2.80469e-05	2.80469e-05	1	1	0.233008	2.80469e-05	2.80469e-05	2.80469e-05	2.80469e-05	2.80469e-05
3	AgNPs	Diab.	24		1	1		2.80469e-05	2.80469e-05	2.80469e-05	2.80469e-05	2.80469e-05	1	1	0.999997	2.80469e-05	2.80469e-05	2.80469e-05	2.80469e-05	2.80469e-05	1	1	0.0376765	2.80469e-05	2.80469e-05	2.80469e-05	2.80469e-05	2.80469e-05	1	1	0.676632	2.80469e-05	2.80469e-05	2.80469e-05	2.80469e-05	2.80469e-05
4	AgNPs	Diab.	48		2.80469e-05	2.80469e-05	2.80469e-05		1	1	0.712013	0.929999	2.80469e-05	2.80469e-05	2.80469e-05	0.000389121	0.991978	1	0.258353	0.933746	2.80469e-05	2.80469e-05	2.80469e-05	0.0320395	0.0460093	1	0.994338	0.981728	2.80469e-05	2.80469e-05	2.80469e-05	0.85527	0.99961	1	0.375415	0.963378
5	AgNPs	Diab.	72		2.80469e-05	2.80469e-05	2.80469e-05	1		0.999999	0.999604	0.220057	2.80469e-05	2.80469e-05	2.80469e-05	0.0325914	1	0.998738	0.950117	0.226248	2.80469e-05	2.80469e-05	2.80469e-05	0.000380536	0.000617233	1	1	0.371275	2.80469e-05	2.80469e-05	2.80469e-05	0.140659	0.713043	1	0.982404	0.275967
6	AgNPs	Diab.	96		2.80469e-05	2.80469e-05	2.80469e-05	1	0.999999		0.543869	0.978407	2.80469e-05	2.80469e-05	2.80469e-05	0.000151247	0.966692	1	0.151919	0.979943	2.80469e-05	2.80469e-05	2.80469e-05	0.0651771	0.0903792	1	0.974398	0.996371	2.80469e-05	2.80469e-05	2.80469e-05	0.942316	0.999976	1	0.23728	0.991274
7	AgNPs	Diab.	120		2.80469e-05	2.80469e-05	2.80469e-05	0.712013	0.999604	0.543869		0.000470656	2.80469e-05	2.80469e-05	2.80469e-05	0.915192	1	0.202116	1	0.00049606	2.80469e-05	2.80469e-05	2.80469e-05	2.80626e-05	2.80802e-05	0.782698	1	0.00141305	2.80469e-05	2.80469e-05	2.80469e-05	0.000215095	0.0087689	0.807801	1	0.000601916
8	AgNPs	Diab.	Triton X-100		2.80469e-05	2.80469e-05	2.80469e-05	0.929999	0.220057	0.978407	0.000470656		2.80469e-05	2.80469e-05	2.80469e-05	2.8047e-05	0.0117642	0.999735	4.65285e-05	1	2.80469e-05	2.80469e-05	2.80469e-05	0.999336	0.999804	0.890958	0.0139316	1	2.80469e-05	2.80469e-05	2.80469e-05	1	1	0.872571	7.69861e-05	1
9	AgNPs	Healthy	PBS		1	1	1	2.80469e-05	2.80469e-05	2.80469e-05	2.80469e-05	2.80469e-05		1	1	2.80469e-05	2.80469e-05	2.80469e-05	2.80469e-05	2.80469e-05	1	1	0.000279038	2.80469e-05	2.80469e-05	2.80469e-05	2.80469e-05	2.80469e-05	1	1	0.0435083	2.80469e-05	2.80469e-05	2.80469e-05	2.80469e-05	2.80469e-05
10	AgNPs	Healthy	12		1	1	1	2.80469e-05	2.80469e-05	2.80469e-05	2.80469e-05	2.80469e-05	1		1	2.80469e-05	2.80469e-05	2.80469e-05	2.80469e-05	2.80469e-05	1	1	0.00275128	2.80469e-05	2.80469e-05	2.80469e-05	2.80469e-05	2.80469e-05	1	1	0.195221	2.80469e-05	2.80469e-05	2.80469e-05	2.80469e-05	2.80469e-05
11	AgNPs	Healthy	24		1	1	0.999997	2.80469e-05	2.80469e-05	2.80469e-05	2.80469e-05	2.80469e-05	1	1		2.80469e-05	2.80469e-05	2.80469e-05	2.80469e-05	2.80469e-05	1	1	0.000147222	2.80469e-05	2.80469e-05	2.80469e-05	2.80469e-05	2.80469e-05	1	1	0.0262119	2.80469e-05	2.80469e-05	2.80469e-05	2.80469e-05	2.80469e-05
12	AgNPs	Healthy	48		2.80469e-05	2.80469e-05	2.80469e-05	0.000389121	0.0325914	0.000151247	0.915192	2.8047e-05	2.80469e-05	2.80469e-05	2.80469e-05		0.399631	3.61332e-05	0.998721	2.8047e-05	2.80469e-05	2.80469e-05	2.80469e-05	2.80469e-05	2.80469e-05	0.000615456	0.36715	2.80475e-05	2.80469e-05	2.80469e-05	2.80469e-05	2.80469e-05	2.80633e-05	0.000735667	0.993793	2.8047e-05
13	AgNPs	Healthy	72		2.80469e-05	2.80469e-05	2.80469e-05	0.991978	1	0.966692	1	0.0117642	2.80469e-05	2.80469e-05	2.80469e-05	0.399631		0.742209	0.999995	0.0122966	2.80469e-05	2.80469e-05	2.80469e-05	3.02866e-05	3.22894e-05	0.99647	1	0.0284709	2.80469e-05	2.80469e-05	2.80469e-05	0.00589934	0.11547	0.99751	1	0.0155542
14	AgNPs	Healthy	96		2.80469e-05	2.80469e-05	2.80469e-05	1	0.998738	1	0.202116	0.999735	2.80469e-05	2.80469e-05	2.80469e-05	3.61332e-05	0.742209		0.0327439	0.99977	2.80469e-05	2.80469e-05	2.80469e-05	0.254677	0.321541	1	0.772861	0.99999	2.80469e-05	2.80469e-05	2.80469e-05	0.998301	1	1	0.0591603	0.999959
15	AgNPs	Healthy	120		2.80469e-05	2.80469e-05	2.80469e-05	0.258353	0.950117	0.151919	1	4.65285e-05	2.80469e-05	2.80469e-05	2.80469e-05	0.998721	0.999995	0.0327439		4.77641e-05	2.80469e-05	2.80469e-05	2.80469e-05	2.80471e-05	2.80473e-05	0.322018	0.99999	9.64399e-05	2.80469e-05	2.80469e-05	2.80469e-05	3.48765e-05	0.000646314	0.348997	1	5.09332e-05
16	AgNPs	Healthy	Triton X-100		2.80469e-05	2.80469e-05	2.80469e-05	0.933746	0.226248	0.979943	0.00049606	1	2.80469e-05	2.80469e-05	2.80469e-05	2.8047e-05	0.0122966	0.99977	4.77641e-05		2.80469e-05	2.80469e-05	2.80469e-05	0.999248	0.999774	0.896023	0.014553	1	2.80469e-05	2.80469e-05	2.80469e-05	1	1	0.878162	8.0123e-05	1
17	AgNO3	Diab.	PBS		1	1	1	2.80469e-05	2.80469e-05	2.80469e-05	2.80469e-05	2.80469e-05	1	1	1	2.80469e-05	2.80469e-05	2.80469e-05	2.80469e-05	2.80469e-05		1	0.00026497	2.80469e-05	2.80469e-05	2.80469e-05	2.80469e-05	2.80469e-05	1	1	0.041855	2.80469e-05	2.80469e-05	2.80469e-05	2.80469e-05	2.80469e-05
18	AgNO3	Diab.	12		1	1	1	2.80469e-05	2.80469e-05	2.80469e-05	2.80469e-05	2.80469e-05	1	1	1	2.80469e-05	2.80469e-05	2.80469e-05	2.80469e-05	2.80469e-05	1		0.00182803	2.80469e-05	2.80469e-05	2.80469e-05	2.80469e-05	2.80469e-05	1	1	0.152388	2.80469e-05	2.80469e-05	2.80469e-05	2.80469e-05	2.80469e-05
19	AgNO3	Diab.	24		0.00026497	0.00373586	0.0376765	2.80469e-05	2.80469e-05	2.80469e-05	2.80469e-05	2.80469e-05	0.000279038	0.00275128	0.000147222	2.80469e-05	2.80469e-05	2.80469e-05	2.80469e-05	2.80469e-05	0.00026497	0.00182803		2.80469e-05	2.80469e-05	2.80469e-05	2.80469e-05	2.80469e-05	0.000279038	0.00439781	1	2.80469e-05	2.80469e-05	2.80469e-05	2.80469e-05	2.80469e-05
20	AgNO3	Diab.	48		2.80469e-05	2.80469e-05	2.80469e-05	0.0320395	0.000380536	0.0651771	2.80626e-05	0.999336	2.80469e-05	2.80469e-05	2.80469e-05	2.80469e-05	3.02866e-05	0.254677	2.80471e-05	0.999248	2.80469e-05	2.80469e-05	2.80469e-05		1	0.0224039	3.09758e-05	0.993833	2.80469e-05	2.80469e-05	2.80469e-05	0.999917	0.91279	0.0194141	2.80475e-05	0.994238
21	AgNO3	Diab.	72		2.80469e-05	2.80469e-05	2.80469e-05	0.0460093	0.000617233	0.0903792	2.80802e-05	0.999804	2.80469e-05	2.80469e-05	2.80469e-05	2.80469e-05	3.22894e-05	0.321541	2.80473e-05	0.999774	2.80469e-05	2.80469e-05	2.80469e-05	1		0.0326632	3.35608e-05	0.99751	2.80469e-05	2.80469e-05	2.80469e-05	0.999982	0.947438	0.028468	2.80484e-05	0.997754
22	AgNO3	Diab.	96		2.80469e-05	2.80469e-05	2.80469e-05	1	1	1	0.782698	0.890958	2.80469e-05	2.80469e-05	2.80469e-05	0.000615456	0.99647	1	0.322018	0.896023	2.80469e-05	2.80469e-05	2.80469e-05	0.0224039	0.0326632		0.997623	0.96608	2.80469e-05	2.80469e-05	2.80469e-05	0.796325	0.998851	1	0.451446	0.937019
23	AgNO3	Diab.	120		2.80469e-05	2.80469e-05	2.80469e-05	0.994338	1	0.974398	1	0.0139316	2.80469e-05	2.80469e-05	2.80469e-05	0.36715	1	0.772861	0.99999	0.014553	2.80469e-05	2.80469e-05	2.80469e-05	3.09758e-05	3.35608e-05	0.997623		0.0332452	2.80469e-05	2.80469e-05	2.80469e-05	0.0070564	0.130804	0.998357	1	0.0184233
24	AgNO3	Diab.	Triton X-100		2.80469e-05	2.80469e-05	2.80469e-05	0.981728	0.371275	0.996371	0.00141305	1	2.80469e-05	2.80469e-05	2.80469e-05	2.80475e-05	0.0284709	0.99999	9.64399e-05	1	2.80469e-05	2.80469e-05	2.80469e-05	0.993833	0.99751	0.96608	0.0332452		2.80469e-05	2.80469e-05	2.80469e-05	1	1	0.957764	0.000199681	1
25	AgNO3	Healthy	0		1	1	1	2.80469e-05	2.80469e-05	2.80469e-05	2.80469e-05	2.80469e-05	1	1	1	2.80469e-05	2.80469e-05	2.80469e-05	2.80469e-05	2.80469e-05	1	1	0.000279038	2.80469e-05	2.80469e-05	2.80469e-05	2.80469e-05	2.80469e-05		1	0.0435083	2.80469e-05	2.80469e-05	2.80469e-05	2.80469e-05	2.80469e-05
26	AgNO3	Healthy	12		1	1	1	2.80469e-05	2.80469e-05	2.80469e-05	2.80469e-05	2.80469e-05	1	1	1	2.80469e-05	2.80469e-05	2.80469e-05	2.80469e-05	2.80469e-05	1	1	0.00439781	2.80469e-05	2.80469e-05	2.80469e-05	2.80469e-05	2.80469e-05	1		0.255307	2.80469e-05	2.80469e-05	2.80469e-05	2.80469e-05	2.80469e-05
27	AgNO3	Healthy	24		0.041855	0.233008	0.676632	2.80469e-05	2.80469e-05	2.80469e-05	2.80469e-05	2.80469e-05	0.0435083	0.195221	0.0262119	2.80469e-05	2.80469e-05	2.80469e-05	2.80469e-05	2.80469e-05	0.041855	0.152388	1	2.80469e-05	2.80469e-05	2.80469e-05	2.80469e-05	2.80469e-05	0.0435083	0.255307		2.80469e-05	2.80469e-05	2.80469e-05	2.80469e-05	2.80469e-05
28	AgNO3	Healthy	48		2.80469e-05	2.80469e-05	2.80469e-05	0.85527	0.140659	0.942316	0.000215095	1	2.80469e-05	2.80469e-05	2.80469e-05	2.80469e-05	0.00589934	0.998301	3.48765e-05	1	2.80469e-05	2.80469e-05	2.80469e-05	0.999917	0.999982	0.796325	0.0070564	1	2.80469e-05	2.80469e-05	2.80469e-05		1	0.770529	4.68549e-05	1
29	AgNO3	Healthy	72		2.80469e-05	2.80469e-05	2.80469e-05	0.99961	0.713043	0.999976	0.0087689	1	2.80469e-05	2.80469e-05	2.80469e-05	2.80633e-05	0.11547	1	0.000646314	1	2.80469e-05	2.80469e-05	2.80469e-05	0.91279	0.947438	0.998851	0.130804	1	2.80469e-05	2.80469e-05	2.80469e-05	1		0.99831	0.00145711	1
30	AgNO3	Healthy	96		2.80469e-05	2.80469e-05	2.80469e-05	1	1	1	0.807801	0.872571	2.80469e-05	2.80469e-05	2.80469e-05	0.000735667	0.99751	1	0.348997	0.878162	2.80469e-05	2.80469e-05	2.80469e-05	0.0194141	0.028468	1	0.998357	0.957764	2.80469e-05	2.80469e-05	2.80469e-05	0.770529	0.99831		0.482348	0.923766
31	AgNO3	Healthy	120		2.80469e-05	2.80469e-05	2.80469e-05	0.375415	0.982404	0.23728	1	7.69861e-05	2.80469e-05	2.80469e-05	2.80469e-05	0.993793	1	0.0591603	1	8.0123e-05	2.80469e-05	2.80469e-05	2.80469e-05	2.80475e-05	2.80484e-05	0.451446	1	0.000199681	2.80469e-05	2.80469e-05	2.80469e-05	4.68549e-05	0.00145711	0.482348		8.96251e-05
32	AgNO3	Healthy	Triton X-100		2.80469e-05	2.80469e-05	2.80469e-05	0.963378	0.275967	0.991274	0.000601916	1	2.80469e-05	2.80469e-05	2.80469e-05	2.8047e-05	0.0155542	0.999959	5.09332e-05	1	2.80469e-05	2.80469e-05	2.80469e-05	0.994238	0.997754	0.937019	0.0184233	1	2.80469e-05	2.80469e-05	2.80469e-05	1	1	0.923766	8.96251e-05
